# Supplementary material for: Clinical Characteristics and Eosinophils in Young SARS-CoV-2-Positive Chinese Travelers Returning to Shanghai
Source: Front Public Health. 2020 Jul 10;8:368. doi: 10.3389/fpubh.2020.00368 (PMC7365885; doi:10.3389/fpubh.2020.00368)
Supplement: Supplementary file 2 [file Data_Sheet_2.xlsx]

## Sheet: Sheet1
	age	gender	source	feveroC	fever	dryes cough	expectoration	pharyngalgia	pharyngoxerosis	rhinobyon	running nose	hypodynamic	muscular soreness	time of duration(day)	WBC	LYMPH	NEUT	NEU	LYM	EOSNOPHILS%/NEUT	pneumonia number	MCV（NnormalUPUPDOWNdown)	MCH	RDW	PDW%	MPV	monocyte%	blood platelet count	thrombocytocrit	Eosnophils	CRP	lung CT abnormal	unilateral(YesyNoNNoUN)	bilateral(YesyNoNNoUN)	superior(YesyNoNNoUN)	midle period(YesyNoNNoUN)	inferior lobe	over one lobel	over one focus	over ten focus	pulmonary nodule
1	57	male	Spain	38.6	fever	NO	yes	yes	yes	no	No	No	No	1	3.9	38.6	47.4	1.08	1.5	0	30	normal	normal	normal	down	down	UP	down	down	down	UP	yes	No	Yes	Yes	Yes	Yes	Yes	Yes	Yes	No
2	42	male	Spain	39	fever	NO	yes	No	no	no	No	yes	yes	2	4.2	17	72.9	3.1	0.7	0.00529101	7	normal	normal	normal	down	down	normal	normal	normal	down	normal	yes	No	Yes	Yes	Yes	Yes	Yes	Yes	No	No
3	41	male	Spain	38.8	fever	NO	yes	No	no	no	No	yes	yes	1	6.1	20.8	70.7	4.3	1.3	0	4	normal	normal	normal	down	down	normal	normal	normal	down	normal	yes	No	Yes	Yes	Yes	Yes	Yes	Yes	No	No
4	38	male	UK	36.5	nofever	NO	yes	No	no	no	No	No	No	7	7.15	17.1	74.1	5.35	1.3	0.127273	40	normal	normal	normal	down	normal	normal	normal	normal	normal	UP	yes	No	Yes	Yes	Yes	Yes	Yes	Yes	Yes	No
5	67	female	France	36.5	nofever	yes	No	No	no	no	No	No	No	4	5.8	41.5	44.7	2.6	2.4	0.126582	1	UP	UP	UP	down	down	UP	normal	normal	normal	UP	yes	No	Yes	No	No	Yes	No	No	No	No
6	26	female	Spain	38.9	fever	NO	No	No	no	yes	yes	yes	yes	3	6.3	15.8	72	4.5	1	0.0814111	4	normal	normal	normal	down	down	normal	normal	UP	normal	normal	yes	No	Yes	Yes	No	Yes	Yes	Yes	No	No
7	64	male	Italy	38.3	fever	NO	No	No	no	no	No	No	No	5	6.5	32.1	47.3	3.1	2.1	0	21	down	down	UP	UP	normal	UP	normal	normal	down	UP	yes	No	Yes	Yes	Yes	Yes	Yes	Yes	Yes	Yes
8	28	male	Spain	37.5	fever	NO	No	No	no	yes	yes	No	No	7	6.5	20.3	66.6	4.3	1.3	0.0411523	4	normal	normal	normal	down	down	UP	normal	normal	normal	normal	yes	No	Yes	Yes	No	Yes	Yes	Yes	No	No
9	40	male	France	38.3	fever	yes	No	No	no	no	No	No	No	1	3.4	11	56.7	1.9	1.1	0.0116279	41	normal	normal	normal	down	down	normal	normal	normal	normal	normal	yes	No	Yes	Yes	Yes	Yes	Yes	Yes	Yes	No
10	40	female	France	38.5	fever	NO	yes	No	no	no	No	No	No	5	8.8	24.8	62.9	5.5	2.2	0.0886525	3	normal	normal	normal	UP	UP	UP	normal	normal	normal	normal	yes	No	Yes	No	No	Yes	Yes	Yes	No	No
11	30	male	UK	36.7	nofever	NO	No	No	no	no	No	No	No	No symptom	6.4	35.9	52.7	3.4	2.3	0.0592885	1	normal	normal	normal	down	down	normal	normal	normal	normal	normal	yes	yes	No	No	No	Yes	No	No	No	Yes
12	24	male	UK	37.6	nofever	NO	No	No	no	no	No	yes	No	1	3.5	36.3	73.1	4.3	1.1	0.0242718	40	normal	normal	normal	down	down	normal	normal	normal	normal	normal	No	No	No	No	No	No	No	No	No	No
13	60	female	France	37	fever	NO	No	No	no	no	No	No	No	2	5.9	17.8	40.4	2.2	2.7	0.00276625	0	normal	normal	normal	down	normal	normal	normal	normal	down	normal	yes	yes	No	No	No	No	No	No	No	Yes
14	19	male	Dubai	36.7	nofever	NO	No	No	no	no	No	No	No	No symptom	6.7	35.9	58.7	2.9	1.7	0.113208	0	normal	normal	normal	down	down	normal	normal	normal	normal	normal	No	No	No	No	No	No	No	No	No	No
15	24	male	Dubai	37	nofever	NO	No	No	no	no	No	No	No	No symptom	7.7	36.9	49.6	2.3	1.6	0.0681431	0	normal	normal	normal	down	down	normal	normal	normal	normal	normal	No	No	No	No	No	No	No	No	No	No
16	19	male	Dubai	37.1	nofever	NO	No	No	no	no	No	No	No	No symptom	6.8	32.4	61.2	3.4	1.5	0.108696	0	normal	normal	normal	down	down	normal	normal	normal	normal	normal	No	No	No	No	No	No	No	No	No	Yes
17	19	male	France	36.8	nofever	NO	No	No	no	no	No	No	No	No symptom	6.5	32.4	50.7	3.5	2.8	0.0894855	0	normal	normal	normal	down	down	normal	normal	normal	normal	normal	No	No	No	No	No	No	No	No	No	No
18	8	male	UK	38.3	fever	NO	yes	No	no	no	No	No	No	2	8.2	44.8	42.6	3	3	0.0049505	40	normal	down	UP	down	down	normal	normal	normal	down	normal	yes	yes	No	No	No	Yes	No	Yes	Yes	No
19	50	male	Italy	37	nofever	yes	No	yes	no	no	No	No	No	2	4.7	16.4	72.3	3.4	0.8	0.00282885	40	normal	normal	normal	down	down	UP	normal	normal	down	normal	yes	No	Yes	Yes	Yes	Yes	Yes	Yes	Yes	No
20	9	female	Dubai	36.8	nofever	yes	No	No	no	no	No	No	No	4	4.1	21.1	73.7	5.5	1.2	0.0035461	1	normal	normal	normal	down	normal	normal	normal	normal	down	normal	yes	No	No	No	No	Yes	No	No	No	No
21	17	male	Italy	37.6	fever	NO	yes	yes	no	no	No	No	No	5	6.9	20.8	73.9	5.1	1.4	0.0653595	0	normal	UP	normal	down	down	normal	normal	normal	normal	normal	yes	yes	No	No	No	No	No	No	No	No
22	17	male	Italy	36.8	nofever	NO	No	No	no	no	No	yes	yes	1	5.1	37.6	55.2	2.8	1.9	0.0153846	3	normal	UP	normal	down	down	normal	normal	normal	normal	normal	yes	yes	No	No	No	Yes	No	Yes	No	No
23	48	female	Italy	36.7	nofever	NO	No	No	no	no	No	yes	yes	1	4.1	39.6	52.7	3.3	2.4	0.00972222	1	normal	UP	normal	down	down	normal	normal	normal	normal	normal	yes	yes	No	Yes	No	No	No	No	No	No
24	19	female	France	38.4	fever	NO	No	No	no	no	No	No	No	3	6.3	47.3	42.4	2.7	3	0.0141509	0	normal	normal	normal	down	down	normal	normal	normal	normal	normal	No	No	No	No	No	No	No	No	No	No
25	29	male	Dubai	37.4	fever	NO	No	No	no	no	No	No	No	2	4.9	37.1	53	2.6	1.8	0.0265655	0	normal	normal	normal	down	down	normal	normal	normal	normal	normal	No	No	No	No	No	No	No	No	No	No
26	33	male	Italy	37.2	nofever	NO	No	No	no	yes	No	No	No	3	4.5	32	56.4	3.5	2.2	0.147992	12	down	down	normal	down	down	normal	normal	normal	normal	normal	yes	No	Yes	No	No	Yes	Yes	Yes	Yes	No
27	33	female	Italy	36.5	nofever	NO	No	No	no	yes	No	No	No	4	5	34.1	58.7	2.9	1.7	0	10	down	down	UP	down	down	normal	normal	normal	down	normal	yes	No	Yes	Yes	No	Yes	Yes	Yes	Yes	Yes
28	18	male	Spain	37.8	fever	NO	yes	No	no	no	No	No	No	1	2.9	25.6	62.5	1.8	0.7	0	8	down	down	UP	down	down	normal	normal	normal	down	normal	yes	No	Yes	Yes	No	Yes	Yes	Yes	No	No
29	44	female	Italy	37.6	fever	NO	No	No	no	no	No	No	No	5	6.2	35.5	56.4	3.5	2.2	0.00511073	0	down	down	UP	normal	down	normal	normal	normal	down	normal	yes	yes	No	No	No	No	No	No	No	Yes
30	19	male	UK	36.5	nofever	yes	No	yes	yes	yes	yes	No	No	4	4.5	51	50.6	2.3	1.8	0		normal	normal	normal	down	normal	normal	normal	normal	down	normal	yes	yes	No	No	No	No	No	No	No	No
31	18	male	Italy	36.3	nofever	NO	No	No	yes	no	No	No	No	2	4.5	49	41.2	1.9	2.2	0.00947226	1	normal	normal	normal	down	down	normal	normal	normal	normal	normal	yes	yes	No	No	No	No	No	No	No	No
32	18	male	Italy	37.8	fever	NO	yes	No	no	no	No	No	yes	1	7.5	26	64.2	4.8	2	0.00130208		normal	normal	normal	down	down	normal	normal	normal	down	normal	yes	yes	No	No	No	No	No	No	No	No
33	17	female	Italy	38.2	fever	NO	No	No	no	no	No	yes	No	2	6.9	10.8	76.8	5.3	0.7	0.00134953	0	normal	normal	UP	down	down	normal	normal	normal	down	normal	yes	yes	No	No	No	No	No	No	No	No
34	57	male	Italy	36.9	nofever	NO	No	No	no	no	No	yes	No	4	6.2	28.2	61.2	3.8	1.7	0	0	down	down	UP	down	down	normal	normal	normal	down	normal	yes	yes	No	No	No	No	No	No	No	Yes
35	43	female	Italy	37.8	fever	NO	yes	No	no	no	No	No	No	4	6.2	22.3	65	4	1.4	0	7	normal	down	UP	down	down	normal	normal	normal	down	normal	yes	No	Yes	Yes	No	Yes	Yes	Yes	No	No
36	32	female	UK	37.3	fever	NO	No	No	no	no	No	No	No	2	4.3	45.4	43	1.8	2	0	0	normal	normal	UP	normal	normal	normal	normal	normal	down	normal	yes	yes	No	No	No	No	No	No	No	No
37	29	female	UK	37.2	nofever	NO	No	No	no	no	No	No	No	No symptom	3.6	37.3	55	2	1.3	0.0317965	1	down	down	UP	down	down	normal	normal	normal	normal	normal	yes	yes	No	No	No	Yes	No	No	No	Yes
